# Supplementary material for: The cold responsive mechanism of the paper mulberry: decreased photosynthesis capacity and increased starch accumulation
Source: BMC Genomics. 2015 Nov 5;16:898. doi: 10.1186/s12864-015-2047-6 (PMC4634900; doi:10.1186/s12864-015-2047-6)
Supplement: Additional file 1: — The detailed characterization of the GO function enrichment for DEGs. (XLSX 20 kb) [file 12864_2015_2047_MOESM1_ESM.xlsx]

## Sheet: Sheet4
Cellular Component:
829 (16.4) GO:0005576 extracellular region
153 (3.0) GO:0044421 extracellular region part
282 (5.6) GO:0048046 apoplast
4552 (90.3) GO:0005623 cell
4552 (90.3) GO:0044464 cell part
4 (0.1) GO:0019012 virion
3 (0.1) GO:0044423 virion part
529 (10.5) GO:0031974 membrane-enclosed lumen
6 (0.1) GO:0031970 organelle envelope lumen
524 (10.4) GO:0043233 organelle lumen
523 (10.4) GO:0031975 envelope
4 (0.1) GO:0030313 cell envelope
518 (10.3) GO:0031967 organelle envelope
620 (12.3) GO:0032991 macromolecular complex
242 (4.8) GO:0030529 ribonucleoprotein complex
7 (0.1) GO:0032993 protein-DNA complex
1 (0.0) GO:0032994 protein-lipid complex
387 (7.7) GO:0043234 protein complex
3925 (77.8) GO:0043226 organelle
2 (0.0) GO:0010168 ER body
337 (6.7) GO:0031982 vesicle
3858 (76.5) GO:0043227 membrane-bounded organelle
543 (10.8) GO:0043228 non-membrane-bounded organelle
3915 (77.6) GO:0043229 intracellular organelle
13 (0.3) GO:0043230 extracellular organelle
1881 (37.3) GO:0044422 organelle part
153 (3.0) GO:0044421 extracellular region part
43 (0.9) GO:0005615 extracellular space
48 (1.0) GO:0031012 extracellular matrix
3 (0.1) GO:0033643 host cell part
1 (0.0) GO:0034358 plasma lipoprotein particle
13 (0.3) GO:0043230 extracellular organelle
3 (0.1) GO:0043245 extraorganismal space
3 (0.1) GO:0043657 host cell
26 (0.5) GO:0044420 extracellular matrix part
1881 (37.3) GO:0044422 organelle part
2 (0.0) GO:0005930 axoneme
849 (16.8) GO:0031090 organelle membrane
1 (0.0) GO:0032420 stereocilium
524 (10.4) GO:0043233 organelle lumen
1856 (36.8) GO:0044446 intracellular organelle part
1 (0.0) GO:0060091 kinocilium
3 (0.1) GO:0044423 virion part
3 (0.1) GO:0019031 viral envelope
13 (0.3) GO:0044456 synapse part
8 (0.2) GO:0008021 synaptic vesicle
3 (0.1) GO:0045211 postsynaptic membrane
4552 (90.3) GO:0044464 cell part
4 (0.1) GO:0001917 photoreceptor inner segment
4190 (83.1) GO:0005622 intracellular
3 (0.1) GO:0005933 cellular bud
10 (0.2) GO:0008287 protein serine/threonine phosphatase complex
3 (0.1) GO:0009344 nitrite reductase complex [NAD(P)H]
4 (0.1) GO:0009930 longitudinal side of cell surface
57 (1.1) GO:0009986 cell surface
169 (3.4) GO:0012505 endomembrane system
2501 (49.6) GO:0016020 membrane
1 (0.0) GO:0019008 molybdopterin synthase complex
520 (10.3) GO:0030312 external encapsulating structure
5 (0.1) GO:0030427 site of polarized growth
1 (0.0) GO:0030428 cell septum
14 (0.3) GO:0030496 midbody
11 (0.2) GO:0031252 cell leading edge
1 (0.0) GO:0031521 spitzenkorper
5 (0.1) GO:0032153 cell division site
4 (0.1) GO:0032155 cell division site part
5 (0.1) GO:0042597 periplasmic space
74 (1.5) GO:0042995 cell projection
11 (0.2) GO:0043025 cell soma
2 (0.0) GO:0043204 perikaryon
4182 (82.9) GO:0044424 intracellular part
1273 (25.2) GO:0044425 membrane part
19 (0.4) GO:0044462 external encapsulating structure part
21 (0.4) GO:0044463 cell projection part
38 (0.8) GO:0045177 apical part of cell
5 (0.1) GO:0045178 basal part of cell
27 (0.5) GO:0045202 synapse
2 (0.0) GO:0031594 neuromuscular junction
13 (0.3) GO:0044456 synapse part
1 (0.0) GO:0060077 inhibitory synapse
611 (12.1) GO:0055044 symplast
611 (12.1) GO:0009506 plasmodesma
------------------------------------
Total: 82
Biological Process:
1277 (25.3) GO:0000003 reproduction
102 (2.0) GO:0019953 sexual reproduction
4 (0.1) GO:0019954 asexual reproduction
1247 (24.7) GO:0022414 reproductive process
157 (3.1) GO:0032504 multicellular organism reproduction
5 (0.1) GO:0032505 reproduction of a single-celled organism
10 (0.2) GO:0001906 cell killing
2 (0.0) GO:0001909 leukocyte mediated cytotoxicity
8 (0.2) GO:0031640 killing of cells of another organism
882 (17.5) GO:0002376 immune system process
1 (0.0) GO:0001776 leukocyte homeostasis
1 (0.0) GO:0002200 somatic diversification of immune receptors
204 (4.0) GO:0002252 immune effector process
59 (1.2) GO:0002253 activation of immune response
30 (0.6) GO:0002520 immune system development
819 (16.2) GO:0006955 immune response
19 (0.4) GO:0019882 antigen processing and presentation
432 (8.6) GO:0031294 lymphocyte costimulation
18 (0.4) GO:0045321 leukocyte activation
6 (0.1) GO:0050900 leukocyte migration
3949 (78.3) GO:0008152 metabolic process
716 (14.2) GO:0006066 alcohol metabolic process
1979 (39.2) GO:0006807 nitrogen compound metabolic process
1280 (25.4) GO:0009056 catabolic process
2674 (53.0) GO:0009058 biosynthetic process
19 (0.4) GO:0015976 carbon utilization
44 (0.9) GO:0018904 organic ether metabolic process
257 (5.1) GO:0019637 organophosphate metabolic process
1029 (20.4) GO:0019748 secondary metabolic process
803 (15.9) GO:0042440 pigment metabolic process
227 (4.5) GO:0042445 hormone metabolic process
2504 (49.7) GO:0043170 macromolecule metabolic process
296 (5.9) GO:0044236 multicellular organismal metabolic process
3583 (71.0) GO:0044237 cellular metabolic process
3484 (69.1) GO:0044238 primary metabolic process
135 (2.7) GO:0045730 respiratory burst
671 (13.3) GO:0055114 oxidation reduction
4097 (81.2) GO:0009987 cellular process
21 (0.4) GO:0001775 cell activation
8 (0.2) GO:0003001 generation of a signal involved in cell-cell signaling
15 (0.3) GO:0006323 DNA packaging
73 (1.4) GO:0006413 translational initiation
3 (0.1) GO:0006903 vesicle targeting
47 (0.9) GO:0006928 cell motion
18 (0.4) GO:0006949 syncytium formation
877 (17.4) GO:0006996 organelle organization
624 (12.4) GO:0007017 microtubule-based process
3 (0.1) GO:0007028 cytoplasm organization
272 (5.4) GO:0007049 cell cycle
35 (0.7) GO:0007059 chromosome segregation
1350 (26.8) GO:0007154 cell communication
40 (0.8) GO:0007155 cell adhesion
12 (0.2) GO:0007163 establishment or maintenance of cell polarity
2 (0.0) GO:0007569 cell aging
9 (0.2) GO:0008037 cell recognition
578 (11.5) GO:0008219 cell death
83 (1.6) GO:0008283 cell proliferation
16 (0.3) GO:0009846 pollen germination
26 (0.5) GO:0010118 stomatal movement
348 (6.9) GO:0016044 membrane organization
528 (10.5) GO:0016049 cell growth
226 (4.5) GO:0016192 vesicle-mediated transport
88 (1.7) GO:0016458 gene silencing
223 (4.4) GO:0019725 cellular homeostasis
182 (3.6) GO:0022402 cell cycle process
1 (0.0) GO:0022406 membrane docking
210 (4.2) GO:0022613 ribonucleoprotein complex biogenesis
88 (1.7) GO:0030029 actin filament-based process
41 (0.8) GO:0030030 cell projection organization
1 (0.0) GO:0032196 transposition
17 (0.3) GO:0032506 cytokinetic process
36 (0.7) GO:0032940 secretion by cell
2 (0.0) GO:0033059 cellular pigmentation
9 (0.2) GO:0034330 cell junction organization
303 (6.0) GO:0034621 cellular macromolecular complex subunit organization
204 (4.0) GO:0042546 cell wall biogenesis
18 (0.4) GO:0043062 extracellular structure organization
3583 (71.0) GO:0044237 cellular metabolic process
3 (0.1) GO:0045103 intermediate filament-based process
377 (7.5) GO:0045229 external encapsulating structure organization
0 (0.0) GO:0046931 pore complex biogenesis
53 (1.1) GO:0048610 reproductive cellular process
916 (18.2) GO:0048869 cellular developmental process
151 (3.0) GO:0051301 cell division
866 (17.2) GO:0051641 cellular localization
13 (0.3) GO:0051651 maintenance of location in cell
1408 (27.9) GO:0051716 cellular response to stimulus
447 (8.9) GO:0055085 transmembrane transport
1 (0.0) GO:0060242 contact inhibition
3 (0.1) GO:0070193 synaptonemal complex organization
567 (11.2) GO:0010926 anatomical structure formation
399 (7.9) GO:0022607 cellular component assembly
258 (5.1) GO:0048646 anatomical structure formation involved in morphogenesis
129 (2.6) GO:0016032 viral reproduction
120 (2.4) GO:0022415 viral reproductive process
1622 (32.2) GO:0016043 cellular component organization
15 (0.3) GO:0006323 DNA packaging
877 (17.4) GO:0006996 organelle organization
3 (0.1) GO:0007028 cytoplasm organization
348 (6.9) GO:0016044 membrane organization
96 (1.9) GO:0022411 cellular component disassembly
399 (7.9) GO:0022607 cellular component assembly
41 (0.8) GO:0030030 cell projection organization
219 (4.3) GO:0032989 cellular component morphogenesis
9 (0.2) GO:0034330 cell junction organization
17 (0.3) GO:0034994 microtubule organizing center attachment site organization
18 (0.4) GO:0043062 extracellular structure organization
89 (1.8) GO:0043580 periplasmic space organization
357 (7.1) GO:0043933 macromolecular complex subunit organization
2 (0.0) GO:0043954 cellular component maintenance
377 (7.5) GO:0045229 external encapsulating structure organization
3 (0.1) GO:0070193 synaptonemal complex organization
578 (11.5) GO:0016265 death
578 (11.5) GO:0008219 cell death
5 (0.1) GO:0016271 tissue death
1247 (24.7) GO:0022414 reproductive process
916 (18.2) GO:0003006 reproductive developmental process
68 (1.3) GO:0007276 gamete generation
4 (0.1) GO:0007565 female pregnancy
9 (0.2) GO:0007618 mating
24 (0.5) GO:0009566 fertilization
231 (4.6) GO:0009856 pollination
16 (0.3) GO:0019098 reproductive behavior
120 (2.4) GO:0022415 viral reproductive process
152 (3.0) GO:0048609 reproductive process in a multicellular organism
53 (1.1) GO:0048610 reproductive cellular process
41 (0.8) GO:0022610 biological adhesion
40 (0.8) GO:0007155 cell adhesion
2 (0.0) GO:0051825 adhesion to other organism during symbiotic interaction
2220 (44.0) GO:0032501 multicellular organismal process
16 (0.3) GO:0001816 cytokine production
5 (0.1) GO:0002683 negative regulation of immune system process
84 (1.7) GO:0003008 system process
1946 (38.6) GO:0007275 multicellular organismal development
3 (0.1) GO:0007585 respiratory gaseous exchange
1 (0.0) GO:0007586 digestion
1 (0.0) GO:0007632 visual behavior
15 (0.3) GO:0008340 determination of adult life span
60 (1.2) GO:0009606 tropism
134 (2.7) GO:0009845 seed germination
296 (5.9) GO:0009892 negative regulation of metabolic process
9 (0.2) GO:0010232 vascular transport
8 (0.2) GO:0010496 intercellular transport
2 (0.0) GO:0010888 negative regulation of lipid storage
0 (0.0) GO:0022608 multicellular organism adhesion
5 (0.1) GO:0030431 sleep
2 (0.0) GO:0030534 adult behavior
157 (3.1) GO:0032504 multicellular organism reproduction
1 (0.0) GO:0032845 negative regulation of homeostatic process
36 (0.7) GO:0033555 multicellular organismal response to stress
27 (0.5) GO:0035264 multicellular organism growth
1 (0.0) GO:0040013 negative regulation of locomotion
12 (0.2) GO:0042303 molting cycle
11 (0.2) GO:0042754 negative regulation of circadian rhythm
116 (2.3) GO:0043480 pigment accumulation in tissues
3 (0.1) GO:0043901 negative regulation of multi-organism process
296 (5.9) GO:0044236 multicellular organismal metabolic process
29 (0.6) GO:0045926 negative regulation of growth
565 (11.2) GO:0048523 negative regulation of cellular process
1 (0.0) GO:0048525 negative regulation of viral reproduction
244 (4.8) GO:0048585 negative regulation of response to stimulus
152 (3.0) GO:0048609 reproductive process in a multicellular organism
5 (0.1) GO:0048771 tissue remodeling
7 (0.1) GO:0048871 multicellular organismal homeostasis
16 (0.3) GO:0050817 coagulation
472 (9.4) GO:0050878 regulation of body fluid levels
7 (0.1) GO:0050879 multicellular organismal movement
12 (0.2) GO:0051051 negative regulation of transport
307 (6.1) GO:0051093 negative regulation of developmental process
17 (0.3) GO:0051129 negative regulation of cellular component organization
36 (0.7) GO:0051241 negative regulation of multicellular organismal process
1 (0.0) GO:0090005 negative regulation of establishment of protein localization to plasma membrane
2265 (44.9) GO:0032502 developmental process
10 (0.2) GO:0001503 ossification
916 (18.2) GO:0003006 reproductive developmental process
1946 (38.6) GO:0007275 multicellular organismal development
248 (4.9) GO:0007389 pattern specification process
1 (0.0) GO:0007566 embryo implantation
140 (2.8) GO:0007568 aging
24 (0.5) GO:0009561 megagametogenesis
1023 (20.3) GO:0009653 anatomical structure morphogenesis
423 (8.4) GO:0009790 embryonic development
990 (19.6) GO:0009791 post-embryonic development
24 (0.5) GO:0009838 abscission
54 (1.1) GO:0010014 meristem initiation
11 (0.2) GO:0010022 meristem determinacy
180 (3.6) GO:0010073 meristem maintenance
173 (3.4) GO:0010228 vegetative to reproductive phase transition
23 (0.5) GO:0019827 stem cell maintenance
282 (5.6) GO:0021700 developmental maturation
69 (1.4) GO:0022611 dormancy process
1 (0.0) GO:0031076 embryonic camera-type eye development
838 (16.6) GO:0035074 pupation
2 (0.0) GO:0035188 hatching
1 (0.0) GO:0043696 dedifferentiation
6 (0.1) GO:0043934 sporulation
1 (0.0) GO:0048066 pigmentation during development
100 (2.0) GO:0048532 anatomical structure arrangement
474 (9.4) GO:0048589 developmental growth
258 (5.1) GO:0048646 anatomical structure formation involved in morphogenesis
119 (2.4) GO:0048647 polyphenic determination
1851 (36.7) GO:0048856 anatomical structure development
916 (18.2) GO:0048869 cellular developmental process
304 (6.0) GO:0048897 myelination of lateral line nerve axons
2 (0.0) GO:0055046 microgametogenesis
769 (15.2) GO:0040007 growth
528 (10.5) GO:0016049 cell growth
6 (0.1) GO:0030447 filamentous growth
27 (0.5) GO:0035264 multicellular organism growth
264 (5.2) GO:0035265 organ growth
474 (9.4) GO:0048589 developmental growth
1 (0.0) GO:0080117 secondary growth
88 (1.7) GO:0040011 locomotion
20 (0.4) GO:0042330 taxis
36 (0.7) GO:0048870 cell motility
16 (0.3) GO:0052192 movement in environment of other organism during symbiotic interaction
2263 (44.9) GO:0043473 pigmentation
434 (8.6) GO:0002682 regulation of immune system process
95 (1.9) GO:0002684 positive regulation of immune system process
504 (10.0) GO:0009893 positive regulation of metabolic process
1245 (24.7) GO:0019222 regulation of metabolic process
1 (0.0) GO:0031341 regulation of cell killing
12 (0.2) GO:0032844 regulation of homeostatic process
253 (5.0) GO:0032879 regulation of localization
2 (0.0) GO:0033059 cellular pigmentation
272 (5.4) GO:0040008 regulation of growth
8 (0.2) GO:0040012 regulation of locomotion
1 (0.0) GO:0040017 positive regulation of locomotion
43 (0.9) GO:0042752 regulation of circadian rhythm
2 (0.0) GO:0042753 positive regulation of circadian rhythm
87 (1.7) GO:0043476 pigment accumulation
138 (2.7) GO:0043900 regulation of multi-organism process
13 (0.3) GO:0044087 regulation of cellular component biogenesis
42 (0.8) GO:0045927 positive regulation of growth
1 (0.0) GO:0048066 pigmentation during development
804 (15.9) GO:0048518 positive regulation of biological process
795 (15.8) GO:0048519 negative regulation of biological process
617 (12.2) GO:0048522 positive regulation of cellular process
3 (0.1) GO:0048524 positive regulation of viral reproduction
633 (12.6) GO:0048583 regulation of response to stimulus
129 (2.6) GO:0048584 positive regulation of response to stimulus
4 (0.1) GO:0050792 regulation of viral reproduction
847 (16.8) GO:0050793 regulation of developmental process
1992 (39.5) GO:0050794 regulation of cellular process
24 (0.5) GO:0051050 positive regulation of transport
119 (2.4) GO:0051094 positive regulation of developmental process
100 (2.0) GO:0051128 regulation of cellular component organization
37 (0.7) GO:0051130 positive regulation of cellular component organization
469 (9.3) GO:0051239 regulation of multicellular organismal process
32 (0.6) GO:0051240 positive regulation of multicellular organismal process
1 (0.0) GO:0090004 positive regulation of establishment of protein localization to plasma membrane
699 (13.9) GO:0044085 cellular component biogenesis
399 (7.9) GO:0022607 cellular component assembly
210 (4.2) GO:0022613 ribonucleoprotein complex biogenesis
204 (4.0) GO:0042546 cell wall biogenesis
256 (5.1) GO:0070271 protein complex biogenesis
94 (1.9) GO:0070589 cellular component macromolecule biosynthetic process
78 (1.5) GO:0048511 rhythmic process
2 (0.0) GO:0007622 rhythmic behavior
75 (1.5) GO:0007623 circadian rhythm
0 (0.0) GO:0007624 ultradian rhythm
2 (0.0) GO:0022602 ovulation cycle process
2 (0.0) GO:0042698 ovulation cycle
3015 (59.8) GO:0050896 response to stimulus
2311 (45.8) GO:0006950 response to stress
819 (16.2) GO:0006955 immune response
49 (1.0) GO:0007610 behavior
922 (18.3) GO:0009605 response to external stimulus
1244 (24.7) GO:0009607 response to biotic stimulus
1691 (33.5) GO:0009628 response to abiotic stimulus
1213 (24.1) GO:0009719 response to endogenous stimulus
4 (0.1) GO:0014823 response to activity
1 (0.0) GO:0014854 response to inactivity
1 (0.0) GO:0014874 response to stimulus involved in regulation of muscle adaptation
2190 (43.4) GO:0042221 response to chemical stimulus
159 (3.2) GO:0051606 detection of stimulus
1408 (27.9) GO:0051716 cellular response to stimulus
1786 (35.4) GO:0051179 localization
248 (4.9) GO:0031503 protein complex localization
715 (14.2) GO:0033036 macromolecule localization
1672 (33.2) GO:0051234 establishment of localization
25 (0.5) GO:0051235 maintenance of location
866 (17.2) GO:0051641 cellular localization
47 (0.9) GO:0051674 localization of cell
1672 (33.2) GO:0051234 establishment of localization
1604 (31.8) GO:0006810 transport
589 (11.7) GO:0045184 establishment of protein localization
34 (0.7) GO:0051236 establishment of RNA localization
823 (16.3) GO:0051649 establishment of localization in cell
102 (2.0) GO:0051656 establishment of organelle localization
1357 (26.9) GO:0051704 multi-organism process
2 (0.0) GO:0000128 flocculation
3 (0.1) GO:0000746 conjugation
4 (0.1) GO:0007565 female pregnancy
9 (0.2) GO:0007618 mating
9 (0.2) GO:0009292 genetic transfer
231 (4.6) GO:0009856 pollination
8 (0.2) GO:0031640 killing of cells of another organism
5 (0.1) GO:0042710 biofilm formation
0 (0.0) GO:0044033 multi-organism metabolic process
108 (2.1) GO:0044419 interspecies interaction between organisms
8 (0.2) GO:0051703 intraspecies interaction between organisms
13 (0.3) GO:0051705 behavioral interaction between organisms
1140 (22.6) GO:0051707 response to other organism
2662 (52.8) GO:0065007 biological regulation
2281 (45.2) GO:0050789 regulation of biological process
1147 (22.7) GO:0065008 regulation of biological quality
339 (6.7) GO:0065009 regulation of molecular function
------------------------------------
Total: 308
Molecular Function:
2788 (55.3) GO:0003824 catalytic activity
1 (0.0) GO:0004133 glycogen debranching enzyme activity
1 (0.0) GO:0008641 small protein activating enzyme activity
1 (0.0) GO:0008987 quinolinate synthetase A activity
19 (0.4) GO:0009975 cyclase activity
1 (0.0) GO:0010280 UDP-L-rhamnose synthase activity
848 (16.8) GO:0016491 oxidoreductase activity
1040 (20.6) GO:0016740 transferase activity
867 (17.2) GO:0016787 hydrolase activity
163 (3.2) GO:0016829 lyase activity
122 (2.4) GO:0016853 isomerase activity
155 (3.1) GO:0016874 ligase activity
3 (0.1) GO:0019239 deaminase activity
1 (0.0) GO:0031202 RNA splicing factor activity, transesterification mechanism
4 (0.1) GO:0032451 demethylase activity
3 (0.1) GO:0070283 radical SAM enzyme activity
173 (3.4) GO:0005198 structural molecule activity
111 (2.2) GO:0003735 structural constituent of ribosome
21 (0.4) GO:0005199 structural constituent of cell wall
6 (0.1) GO:0005200 structural constituent of cytoskeleton
2 (0.0) GO:0030527 structural constituent of chromatin
2 (0.0) GO:0042302 structural constituent of cuticle
383 (7.6) GO:0005215 transporter activity
1 (0.0) GO:0005487 nucleocytoplasmic transporter activity
32 (0.6) GO:0015238 drug transporter activity
352 (7.0) GO:0022857 transmembrane transporter activity
340 (6.7) GO:0022892 substrate-specific transporter activity
10 (0.2) GO:0042910 xenobiotic transporter activity
6 (0.1) GO:0051183 vitamin transporter activity
18 (0.4) GO:0051184 cofactor transporter activity
3145 (62.4) GO:0005488 binding
735 (14.6) GO:0000166 nucleotide binding
32 (0.6) GO:0001871 pattern binding
497 (9.9) GO:0001882 nucleoside binding
1 (0.0) GO:0002054 nucleobase binding
717 (14.2) GO:0003676 nucleic acid binding
53 (1.1) GO:0003682 chromatin binding
1 (0.0) GO:0003823 antigen binding
1650 (32.7) GO:0005515 protein binding
16 (0.3) GO:0008144 drug binding
116 (2.3) GO:0008289 lipid binding
2 (0.0) GO:0015643 toxin binding
52 (1.0) GO:0019825 oxygen binding
63 (1.2) GO:0019842 vitamin binding
105 (2.1) GO:0030246 carbohydrate binding
39 (0.8) GO:0031406 carboxylic acid binding
2 (0.0) GO:0031409 pigment binding
1 (0.0) GO:0033218 amide binding
50 (1.0) GO:0042277 peptide binding
14 (0.3) GO:0042562 hormone binding
11 (0.2) GO:0043021 ribonucleoprotein binding
983 (19.5) GO:0043167 ion binding
13 (0.3) GO:0043176 amine binding
1 (0.0) GO:0043177 organic acid binding
2 (0.0) GO:0043178 alcohol binding
4 (0.1) GO:0043498 cell surface binding
1 (0.0) GO:0046790 virion binding
160 (3.2) GO:0046906 tetrapyrrole binding
221 (4.4) GO:0048037 cofactor binding
44 (0.9) GO:0051540 metal cluster binding
1 (0.0) GO:0060090 molecular adaptor activity
156 (3.1) GO:0009055 electron carrier activity
1 (0.0) GO:0045153 electron transporter, transferring electrons within CoQH2-cytochrome c reductase complex activity
1 (0.0) GO:0045155 electron transporter, transferring electrons from CoQH2-cytochrome c reductase complex and cytochrome c oxidase complex activity
9 (0.2) GO:0045156 electron transporter, transferring electrons within the cyclic electron transport pathway of photosynthesis activity
2 (0.0) GO:0045157 electron transporter, transferring electrons within the noncyclic electron transport pathway of photosynthesis activity
2 (0.0) GO:0045158 electron transporter, transferring electrons within cytochrome b6/f complex of photosystem II activity
3 (0.1) GO:0046028 electron transporter, transferring electrons from cytochrome b6/f complex of photosystem II activity
4 (0.1) GO:0015457 auxiliary transport protein activity
4 (0.1) GO:0016247 channel regulator activity
69 (1.4) GO:0016209 antioxidant activity
2 (0.0) GO:0004362 glutathione-disulfide reductase activity
63 (1.2) GO:0004601 peroxidase activity
2 (0.0) GO:0004791 thioredoxin-disulfide reductase activity
1 (0.0) GO:0045174 glutathione dehydrogenase (ascorbate) activity
2 (0.0) GO:0016530 metallochaperone activity
102 (2.0) GO:0030234 enzyme regulator activity
50 (1.0) GO:0004857 enzyme inhibitor activity
38 (0.8) GO:0008047 enzyme activator activity
7 (0.1) GO:0019207 kinase regulator activity
5 (0.1) GO:0019208 phosphatase regulator activity
3 (0.1) GO:0030235 nitric-oxide synthase regulator activity
1 (0.0) GO:0030337 DNA polymerase processivity factor activity
1 (0.0) GO:0042979 ornithine decarboxylase regulator activity
4 (0.1) GO:0043028 caspase regulator activity
30 (0.6) GO:0060589 nucleoside-triphosphatase regulator activity
337 (6.7) GO:0030528 transcription regulator activity
18 (0.4) GO:0000156 two-component response regulator activity
318 (6.3) GO:0003700 transcription factor activity
26 (0.5) GO:0003712 transcription cofactor activity
11 (0.2) GO:0016563 transcription activator activity
6 (0.1) GO:0016564 transcription repressor activity
29 (0.6) GO:0045182 translation regulator activity
24 (0.5) GO:0008135 translation factor activity, nucleic acid binding
3 (0.1) GO:0030371 translation repressor activity
11 (0.2) GO:0045735 nutrient reservoir activity
142 (2.8) GO:0060089 molecular transducer activity
142 (2.8) GO:0004871 signal transducer activity
------------------------------------
Total: 98
