# Supplementary material for: The cold responsive mechanism of the paper mulberry: decreased photosynthesis capacity and increased starch accumulation
Source: BMC Genomics. 2015 Nov 5;16:898. doi: 10.1186/s12864-015-2047-6 (PMC4634900; doi:10.1186/s12864-015-2047-6)
Supplement: Additional file 4: — DEGs referred to Receptor-like protein kinases. (XLSX 20 kb) [file 12864_2015_2047_MOESM4_ESM.xlsx]

## Sheet: Sheet1
ID	0 h	2 h	6 h	12 h	24 h	Swissprot_annotation
T5-12345	0	0	6	0	4	Cysteine-rich receptor-like protein kinase
T5-18454	0	0	7	1	4	Cysteine-rich receptor-like protein kinase
T5-4991	0	0	5	0	0	Cysteine-rich receptor-like protein kinase
T5-29367	0	0	5	0	0	Cysteine-rich receptor-like protein kinase
T3-17600	3	3	2	12	4	Cysteine-rich receptor-like protein kinase
T7-30265	3	3	18	5	15	Cysteine-rich receptor-like protein kinase
T7-13621	0	3	10	3	4	G-type lectin S-receptor-like serine/threonine-protein kinase
T5-25166	0	0	9	1	0	G-type lectin S-receptor-like serine/threonine-protein kinase
T6-28336	7	9	9	23	17	G-type lectin S-receptor-like serine/threonine-protein kinase
T5-26765	3	2	12	1	1	G-type lectin S-receptor-like serine/threonine-protein kinase
T3-2115	0	0	6	1	0	G-type lectin S-receptor-like serine/threonine-protein kinase
T5-19709	2	0	15	13	1	G-type lectin S-receptor-like serine/threonine-protein kinase
T5-25360	0	0	11	0	0	G-type lectin S-receptor-like serine/threonine-protein kinase
T7-18355	0	0	8	0	0	G-type lectin S-receptor-like serine/threonine-protein kinase
T7-32013	6	3	22	11	21	G-type lectin S-receptor-like serine/threonine-protein kinase
T5-20442	3	1	16	6	1	G-type lectin S-receptor-like serine/threonine-protein kinase
T7-24778	16	5	19	26	29	G-type lectin S-receptor-like serine/threonine-protein kinase
T2-10818	0	0	8	0	1	G-type lectin S-receptor-like serine/threonine-protein kinase
T5-12375	0	0	8	0	2	G-type lectin S-receptor-like serine/threonine-protein kinase
T5-21606	0	0	7	0	0	G-type lectin S-receptor-like serine/threonine-protein kinase
T2-24591	1	1	8	2	4	G-type lectin S-receptor-like serine/threonine-protein kinase
T5-14243	1	0	6	0	1	G-type lectin S-receptor-like serine/threonine-protein kinase
T5-22910	0	0	6	0	0	G-type lectin S-receptor-like serine/threonine-protein kinase
T5-18223	0	0	7	2	1	G-type lectin S-receptor-like serine/threonine-protein kinase
T6-32655	0	0	5	1	0	G-type lectin S-receptor-like serine/threonine-protein kinase
T1-6209	13	2	6	22	20	G-type lectin S-receptor-like serine/threonine-protein kinase
T4-24832	17	20	2	17	16	G-type lectin S-receptor-like serine/threonine-protein kinase
T6-28493	13	12	0	16	17	G-type lectin S-receptor-like serine/threonine-protein kinase
T4-26631	20	26	2	6	12	G-type lectin S-receptor-like serine/threonine-protein kinase
T7-29849	19	18	21	4	19	inactive receptor kinase
T3-20327	18	24	3	12	9	inactive receptor kinase
T4-25308	94	104	7	24	45	inactive receptor kinase
T5-27594	11	11	47	6	10	inactive receptor kinase
T2-29068	58	22	27	109	63	inactive receptor kinase
T5-11218	0	2	10	3	2	inactive receptor-like protein kinase
T6-11549	1	0	8	4	1	inactive receptor-like protein kinase
T5-6706	5	0	5	0	0	kinase
T6-27201	2	3	10	16	5	kinase
T4-10229	0	1	6	0	0	kinase
T5-9045	0	0	5	0	0	kinase
T6-25433	7	12	19	29	20	kinase
T7-24355	3	4	3	19	29	kinase
T6-24012	27	18	63	57	67	kinase
T6-28125	20	18	4	24	14	kinase
T6-26255	25	8	27	44	34	kinase
T4-18846	7	9	1	1	1	kinase
T5-23452	5	4	19	4	7	kinase-like
T6-19373	5	5	21	8	16	Leucine-rich repeat receptor protein kinas
T2-30508	5	9	7	3	6	leucine-rich repeat receptor-like protein kinase
T6-28449	25	25	3	40	10	leucine-rich repeat receptor-like protein kinase
T5-10527	0	0	5	0	0	leucine-rich repeat receptor-like protein kinase
T5-29208	0	0	6	0	0	Leucine-rich repeat receptor-like protein kinase
T5-24283	0	0	7	0	0	leucine-rich repeat receptor-like protein kinase
T6-29942	0	0	7	3	1	leucine-rich repeat receptor-like protein kinase
T5-16043	0	0	7	0	0	leucine-rich repeat receptor-like protein kinase
T5-24282	0	0	10	0	0	leucine-rich repeat receptor-like protein kinase
T2-27247	2	1	10	2	2	leucine-rich repeat receptor-like protein kinase
T7-30653	4	0	12	4	11	Leucine-rich repeat receptor-like protein kinase
T5-19305	0	0	16	0	0	leucine-rich repeat receptor-like protein kinase
T4-19300	4	9	16	3	6	leucine-rich repeat receptor-like protein kinase
T2-27072	6	7	25	14	10	leucine-rich repeat receptor-like protein kinase
T7-31264	13	7	37	37	18	leucine-rich repeat receptor-like protein kinase
T6-24461	26	15	38	76	33	Leucine-rich repeat receptor-like serine/threonine/tyrosine-protein kinase
T5-5231	0	0	6	0	0	leucine-rich repeat receptor-like serine/threonine-protein kinase
T5-22736	4	5	22	10	7	leucine-rich repeat receptor-like serine/threonine-protein kinase
T6-27002	14	17	0	27	24	LRR receptor-like serine/threonine-protein kinase
T7-32164	14	19	0	9	24	LRR receptor-like serine/threonine-protein kinase
T6-7648	0	0	0	5	0	LRR receptor-like serine/threonine-protein kinase
T1-1457	8	1	0	1	2	LRR receptor-like serine/threonine-protein kinase
T3-26314	9	14	0	13	1	LRR receptor-like serine/threonine-protein kinase
T6-25196	12	14	2	11	3	LRR receptor-like serine/threonine-protein kinase
T3-27532	17	17	2	19	25	LRR receptor-like serine/threonine-protein kinase
T7-26503	21	17	3	8	23	LRR receptor-like serine/threonine-protein kinase
T6-25173	28	63	4	25	21	LRR receptor-like serine/threonine-protein kinase
T6-22833	6	8	4	14	11	LRR receptor-like serine/threonine-protein kinase
T4-21203	32	37	5	12	17	LRR receptor-like serine/threonine-protein kinase
T4-26771	23	29	24	22	9	LRR receptor-like serine/threonine-protein kinase
T4-26402	41	43	13	32	46	LRR receptor-like serine/threonine-protein kinase
T5-14106	0	0	5	0	0	LRR receptor-like serine/threonine-protein kinase
T5-15042	0	0	5	0	0	LRR receptor-like serine/threonine-protein kinase
T5-13946	0	0	5	0	0	LRR receptor-like serine/threonine-protein kinase
T5-13251	0	0	5	0	0	LRR receptor-like serine/threonine-protein kinase
T5-29578	0	0	5	0	0	LRR receptor-like serine/threonine-protein kinase
T5-3721	0	0	5	0	0	LRR receptor-like serine/threonine-protein kinase
T5-16282	0	0	6	0	0	LRR receptor-like serine/threonine-protein kinase
T5-17546	0	0	6	0	0	LRR receptor-like serine/threonine-protein kinase
T5-7066	0	0	6	0	0	LRR receptor-like serine/threonine-protein kinase
T5-3503	0	0	6	0	0	LRR receptor-like serine/threonine-protein kinase
T2-23104	2	0	7	0	0	LRR receptor-like serine/threonine-protein kinase
T5-13838	0	0	7	1	0	LRR receptor-like serine/threonine-protein kinase
T5-12440	0	0	8	0	0	LRR receptor-like serine/threonine-protein kinase
T5-15749	0	0	8	0	2	LRR receptor-like serine/threonine-protein kinase
T6-14209	0	0	9	3	4	LRR receptor-like serine/threonine-protein kinase
T2-30269	3	5	10	5	6	LRR receptor-like serine/threonine-protein kinase
T2-13318	1	2	11	1	1	LRR receptor-like serine/threonine-protein kinase
T5-20284	0	0	12	3	4	LRR receptor-like serine/threonine-protein kinase
T4-27596	0	2	13	3	3	LRR receptor-like serine/threonine-protein kinase
T5-20824	1	1	14	4	3	LRR receptor-like serine/threonine-protein kinase
T6-11033	1	2	14	4	3	LRR receptor-like serine/threonine-protein kinase
T5-26305	2	1	16	5	2	LRR receptor-like serine/threonine-protein kinase
T6-16906	0	2	18	6	3	LRR receptor-like serine/threonine-protein kinase
T3-9851	3	1	19	4	5	LRR receptor-like serine/threonine-protein kinase
T7-29011	13	10	19	18	48	LRR receptor-like serine/threonine-protein kinase
T5-25541	5	7	38	8	9	LRR receptor-like serine/threonine-protein kinase
T5-27857	1	2	50	9	6	LRR receptor-like serine/threonine-protein kinase
T5-26411	9	10	61	7	5	LRR receptor-like serine/threonine-protein kinase
T7-30779	5	4	63	21	26	LRR receptor-like serine/threonine-protein kinase
T6-28288	41	40	282	35	65	LRR receptor-like serine/threonine-protein kinase
T5-27482	2	0	21	12	10	LRR receptor-like serine/threonine-protein kinase
T5-26375	0	0	23	1	0	LRR receptor-like serine/threonine-protein kinase
T7-22102	5	6	23	5	8	LRR receptor-like serine/threonine-protein kinase
T4-16307	6	6	27	3	5	LRR receptor-like serine/threonine-protein kinase
T3-26597	15	14	31	13	9	LRR receptor-like serine/threonine-protein kinase
T2-24505	9	9	24	8	6	L-type lectin-domain containing receptor kinase
T1-237	5	0	1	0	0	L-type lectin-domain containing receptor kinase
T5-29430	0	0	5	0	0	L-type lectin-domain containing receptor kinase
T5-26606	3	0	25	2	3	L-type lectin-domain containing receptor kinase
T6-27100	6	4	33	20	25	L-type lectin-domain containing receptor kinase
T5-19251	0	0	6	0	0	L-type lectin-domain containing receptor kinase
T5-25820	1	1	14	4	3	L-type lectin-domain containing receptor kinase
T5-8396	0	0	5	0	0	L-type lectin-domain containing receptor kinase
T5-10633	0	0	7	0	0	L-type lectin-domain containing receptor kinase
T2-27744	3	2	28	12	6	proline-rich receptor-like protein kinase
T5-18387	1	1	23	0	1	Proline-rich receptor-like protein kinase
T5-3877	1	1	10	0	0	Proline-rich receptor-like protein kinase
T5-8831	0	0	6	0	0	proline-rich receptor-like protein kinase
T7-24384	21	28	62	34	32	Proline-rich receptor-like protein kinase
T5-17049	5	5	37	8	4	Proline-rich receptor-like protein kinase
T5-28775	22	4	54	3	7	Proline-rich receptor-like protein kinase
T7-18162	0	0	0	0	6	Proline-rich receptor-like protein kinase
T5-15235	0	0	7	0	0	Proline-rich receptor-like protein kinase
T5-7425	0	0	5	0	0	Proline-rich receptor-like protein kinase
T2-26148	0	4	0	1	5	Proline-rich receptor-like protein kinase
T3-22509	13	23	9	22	6	Proline-rich receptor-like protein kinase
T6-25270	19	20	1	13	10	proline-rich receptor-like protein kinase
T6-18140	171	165	20	228	127	Proline-rich receptor-like protein kinase
T6-26069	39	21	10	33	23	Proline-rich receptor-like protein kinase
T1-9385	5	0	0	0	0	Proline-rich receptor-like protein kinase
T2-5369	0	0	11	0	0	Proline-rich receptor-like protein kinase
T5-14753	0	0	8	0	0	receptor protein kinase
T4-25316	61	54	17	56	30	receptor protein kinase
T7-29867	32	35	47	82	22	receptor protein kinase
T7-25742	0	0	0	0	6	receptor-like protein
T2-17907	1	0	7	2	3	Receptor-like protein
T5-13101	0	0	5	0	0	Receptor-like protein
T5-14602	0	1	6	0	1	Receptor-like protein
T5-21564	1	0	9	1	3	Receptor-like protein
T6-16681	15	13	0	23	13	Receptor-like protein
T6-17750	7	3	1	10	9	Receptor-like protein
T7-29637	22	15	50	45	25	Receptor-like protein kinase
T2-30983	5	7	12	7	3	Receptor-like protein kinase
T7-26361	9	7	13	9	26	Receptor-like protein kinase
T5-28089	22	17	51	22	21	Receptor-like protein kinase
T7-31988	2	2	26	5	15	Receptor-like protein kinase
T2-30695	5	6	5	7	2	Receptor-like protein kinase
T5-27256	63	48	168	115	92	Receptor-like protein kinase
T5-15085	0	0	7	0	0	receptor-like protein kinase
T7-29062	9	4	14	21	18	receptor-like protein kinase
T5-3680	0	0	5	0	0	receptor-like protein kinase
T7-26723	3	3	2	9	22	receptor-like protein kinase
T6-20749	6	9	32	18	10	receptor-like protein kinase
T7-23193	10	11	32	23	11	receptor-like protein kinase
T5-3755	0	0	8	0	0	receptor-like protein kinase
T6-27958	24	23	0	21	21	Receptor-like protein kinase
T7-26856	32	35	97	45	41	receptor-like protein kinase
T2-27797	3	6	13	6	4	receptor-like protein kinase
T5-27996	1	0	107	1	5	receptor-like protein kinase
T7-19445	0	0	6	2	10	receptor-like protein kinase
T2-23542	2	1	14	7	11	receptor-like protein kinase
T5-22215	0	0	9	1	2	receptor-like protein kinase
T7-18804	0	0	0	0	6	receptor-like protein kinase
T7-26778	0	0	7	1	8	receptor-like protein kinase
T7-18192	2	5	17	3	5	receptor-like protein kinase
T5-26251	1	2	55	3	3	receptor-like protein kinase
T5-22536	1	0	10	1	1	receptor-like protein kinase
T6-26291	5	4	22	18	26	Receptor-like protein kinase
T7-22300	1	0	0	7	8	Receptor-like serine/threonine-protein kinase
T5-23740	1	1	14	2	4	Receptor-like serine/threonine-protein kinase
T5-13195	0	1	11	1	2	Receptor-like serine/threonine-protein kinase
T4-26008	4	11	14	2	2	receptor-like serine/threonine-protein kinase
T2-29184	13	12	18	2	8	Receptor-like serine/threonine-protein kinase
T6-8049	16	7	19	2	6	Receptor-like serine/threonine-protein kinase
T6-26417	9	7	4	15	40	Serine/threonine protein phosphatase
T7-25808	25	18	7	24	19	Serine/threonine protein phosphatase
T5-27568	2	4	195	6	5	serine/threonine-protein kinase
T4-24620	61	51	9	46	39	Serine/threonine-protein kinase
T7-28265	29	34	0	75	28	Serine/threonine-protein kinase
T7-32403	32	39	17	51	49	Serine/threonine-protein kinase
T2-20486	2	7	22	6	8	Serine/threonine-protein kinase
T5-23333	9	6	32	12	8	serine/threonine-protein kinase
T7-31253	13	15	25	9	29	Serine/threonine-protein kinase
T2-27355	7	10	29	6	6	Serine/threonine-protein kinase
T7-24287	9	6	8	14	43	Serine/threonine-protein kinase
T6-15090	7	11	36	11	9	Serine/threonine-protein kinase
T4-23643	66	69	23	34	64	Serine/threonine-protein kinase
T7-9180	0	0	0	0	5	serine/threonine-protein kinase
T5-19241	0	1	9	1	0	Serine/threonine-protein kinase
T6-23918	16	8	37	64	44	serine/threonine-protein kinase
T2-30130	5	5	20	7	5	Serine/threonine-protein kinase
T5-28857	6	5	36	9	10	Serine/threonine-protein kinase
T4-226	6	0	0	0	1	Serine/threonine-protein kinase
T7-17646	0	1	0	0	5	Serine/threonine-protein kinase
T6-19084	5	5	20	8	8	serine/threonine-protein kinase
T7-19990	13	8	34	12	13	serine/threonine-protein kinase
T5-24388	0	1	23	1	1	Serine/threonine-protein kinase
T5-13861	0	0	7	0	0	serine/threonine-protein kinase
T6-2502	0	0	5	1	0	serine/threonine-protein kinase
T7-31165	3	2	26	9	19	serine/threonine-protein kinase
T6-28258	13	8	29	48	58	serine/threonine-protein kinase
T6-17218	9	10	3	9	16	Serine/threonine-protein kinase
T5-17980	0	0	11	0	0	Serine/threonine-protein kinase
T5-27062	1	0	33	8	4	Serine/threonine-protein kinase-like
T5-28074	11	4	56	28	24	serine/threonine-protein kinase-like
T2-30453	4	9	30	3	3	Serine/threonine-protein kinase-like
T2-15749	0	0	9	0	1	Serine/threonine-protein kinase-like
T6-11900	5	6	0	5	15	Wall-associated receptor kinase-like
T6-24762	5	2	2	15	14	Wall-associated receptor kinase-like
T1-14593	6	1	0	8	11	Wall-associated receptor kinase-like
T7-17514	2	1	5	14	9	Wall-associated receptor kinase-like
T5-29314	0	0	6	0	0	Wall-associated receptor kinase-like
T7-22977	9	3	0	11	7	Wall-associated receptor kinase-like
T5-16377	0	0	9	1	0	Wall-associated receptor kinase-like
T5-24706	2	0	15	10	9	Wall-associated receptor kinase-like
T5-16378	0	0	1	10	7	wall-associated receptor kinase-like
T2-22613	5	13	18	9	4	Wall-associated receptor kinase-like
T2-29078	8	8	27	6	12	Wall-associated receptor kinase-like
T5-25266	5	6	20	4	2	Wall-associated receptor kinase-like
T6-15491	0	0	6	6	9	Wall-associated receptor kinase-like
T7-19471	0	0	6	3	11	Wall-associated receptor kinase-like
T5-12091	0	0	5	0	0	Wee1-like protein kinase
