# Supplementary material for: The cold responsive mechanism of the paper mulberry: decreased photosynthesis capacity and increased starch accumulation
Source: BMC Genomics. 2015 Nov 5;16:898. doi: 10.1186/s12864-015-2047-6 (PMC4634900; doi:10.1186/s12864-015-2047-6)
Supplement: Additional file 21: — The mean, SD and CV of 38 differential proteins with significant variance. The protein No. is corresponding to the description in Fig. 6. (XLSX 22 kb) [file 12864_2015_2047_MOESM21_ESM.xlsx]

## Sheet: Sheet1
spot No.	0 h			6 h			12 h			24 h			48 h			72 h
	mean	SD	CV	mean	SD	CV	mean	SD	CV	mean	SD	CV	mean	SD	CV	mean	SD	CV
1	0.533196	0.120263	22.5551	0.457511	0.136417	29.8171	0.689975	0.0844937	12.2459	0.880332	0.184986	21.0133	0.654942	0.0806549	12.3148	0.617016	0.21577	34.9699
2	0.0192107	0.00492729	25.6487	0	0	0	0	0	0	0	0	0	0	0	0	0	0	0
3	0.0373799	0.0086064	23.0242	0.0504824	0.0250082	49.5385	0.0318469	0.0110092	34.5692	0.103933	0.0221794	21.3401	0.0409742	0.0144319	35.2218	0.064233	0.0191133	29.7563
4	0.949607	0.127032	13.3773	0.63938	0.148626	23.2453	0.750726	0.0861616	11.4771	1.33462	0.308557	23.1194	0.883835	0.139041	15.7315	0.863041	0.281612	32.6302
5	0.153343	0.021723	14.1663	0.212651	0.0321081	15.099	0.111728	0.00667179	5.97144	0.118801	0.0417131	35.1117	0.0947958	0.00839132	8.852	0.097288	0.00645783	6.63785
6	0.0291638	0.00202055	6.92828	0.118424	0.0194016	16.3832	0.0363042	0.0198468	54.668	0.0260184	0.00454546	17.4702	0.043761	0.0110558	25.264	0.0410502	0.0070207	17.1027
7	0.499608	0.109385	21.8941	0.468684	0.0775579	16.548	0.269679	0.0184553	6.84345	0.254271	0.0673051	26.4699	0.217947	0.0377614	17.326	0.282753	0.0297933	10.5369
8	0.0404247	0.0136752	33.8289	0.0179573	0.00949034	52.8494	0.0161103	0.00550689	34.1824	0.0781944	0.0144068	18.4243	0.0509447	0.00597312	11.7247	0.0333995	0.00940259	28.1519
9	0.0266906	0.00516258	19.3423	0.0213952	0.00322481	15.0726	0.0489507	0.0131012	26.7641	0.0636593	0.00454815	7.14452	0.0631496	0.0287914	45.5923	0.0224923	0.00663469	29.4976
10	0.160542	0.0472666	29.4418	0.0911205	0.0186883	20.5095	0.0863817	0.0046317	5.36191	0.120316	0.0245651	20.4172	0.217208	0.0654507	30.1328	0.150865	0.0500889	33.2012
11	0.0536782	0.0122198	22.7649	0.0635323	0.0108355	17.0551	0.104618	0.0228673	21.8578	0.184284	0.0308372	16.7335	0.159676	0.0137614	8.61835	0.0925267	0.0157808	17.0554
12	0	0	0	0	0	0	0	0	0	0.140448	0.0291493	20.7545	0.0722738	0.0221771	30.6848	0.0673707	0.0228238	33.8779
13	0.0491206	0.017401	35.4251	0.086814	0.0082379	9.48913	0.113349	0.0234101	20.653	0.0844713	0.0207269	24.5372	0.0727816	0.0145886	20.0444	0.0486887	0.00673037	13.8233
14	0.190262	0.0520068	27.3344	0.380072	0.0521724	13.727	0.271756	0.0601597	22.1374	0.178713	0.00556011	3.11119	0.183067	0.0373068	20.3788	0.170804	0.0424846	24.8732
15	0.46593	0.107927	23.1638	0.960883	0.116794	12.1548	0.672178	0.0417652	6.21341	0.499577	0.0791559	15.8446	0.480496	0.0663879	13.8165	0.410459	0.0446634	10.8813
16	0.296996	0.0170306	5.73429	0.265333	0.0518764	19.5514	0.374376	0.030509	8.1493	0.452543	0.0162798	3.5974	0.379347	0.072097	19.0056	0.29252	0.0579005	19.7937
17	0.03791	0.00984503	25.9695	0.0641392	0.0310977	48.4847	0.0415496	0.0166897	40.1683	0.102153	0.0122551	11.9968	0.0575266	0.0276413	48.0496	0.0893533	0.0393646	44.055
18	0.311724	0.055455	17.7898	0.184907	0.0334235	18.0758	0.114504	0.0129129	11.2773	0.111123	0.0211674	19.0486	0.108177	0.0172385	15.9354	0.283584	0.0396701	13.9888
19	0.171308	0.0112538	6.56932	0.252747	0.0651762	25.7872	0.315138	0.0126841	4.02492	0.418431	0.0191669	4.58066	0.275079	0.0479219	17.4212	0.284196	0.0127803	4.49699
20	0.115008	0.0203591	17.7023	0.150467	0.0269807	17.9313	0.101343	0.0181907	17.9496	0.0660563	0.0186852	28.2868	0.0573347	0.0199417	34.7812	0.026996	0.00270902	10.0349
21	0.360004	0.023579	6.54964	0.202495	0.0264194	13.047	0.170436	0.0122295	7.17542	0.15911	0.0122917	7.72529	0.185337	0.0204167	11.016	0.18831	0.0421765	22.3974
22	0.0848432	0.0338128	39.8533	0.0775786	0.0242078	31.2042	0.101046	0.0334086	33.0628	0.0692004	0.0327688	47.3535	0.0693401	0.0198213	28.5857	0.193357	0.0486994	25.1863
23	0	0	0	0	0	0	0.0256786	0.0117816	45.881	0.0252956	0.0142904	56.4939	0.0472294	0.0138973	29.425	0.0733175	0.00994477	13.564
24	0	0	0	0	0	0	0.0439648	0.0177176	40.2995	0.0946736	0.0270887	28.6128	0.110806	0.0343125	30.9662	0.127004	0.0283312	22.3073
25	0.125978	0.018659	14.8113	0.186384	0.0341223	18.3075	0.152824	0.0126308	8.26496	0.13725	0.00813888	5.92997	0.140422	0.00340757	2.42666	0.0717251	0.0106792	14.8891
26	0.0670933	0.0181693	27.0807	0.0936419	0.0318822	34.0469	0.0576091	0.0269277	46.7422	0.0558856	0.00943983	16.8914	0.0438952	0.0244606	55.7249	0.108399	0.020054	18.5001
27	0	0	0	0	0	0	0	0	0	0.0433747	0.00224208	5.16909	0.0471394	0.0132604	28.1302	0.0322463	0.0107215	33.2489
28	0.0643887	0.0186255	28.9266	0	0	0	0	0	0	0	0	0	0	0	0	0	0	0
29	0.104713	0.0240712	22.9878	0.142072	0.0178988	12.5984	0.0786028	0.0220419	28.0421	0.201065	0.027084	13.4703	0.0990103	0.0281076	28.3886	0.137188	0.0496393	36.1834
30	0.539599	0.0552552	10.24	0.278638	0.0795801	28.5604	0.268231	0.0145659	5.43035	0.382886	0.0511179	13.3507	0.417307	0.0210257	5.03842	0.420966	0.0833332	19.7957
31	0.0881398	0.0116101	13.1724	0	0	0	0	0	0	0	0	0	0	0	0	0	0	0
32	0.310523	0.0561064	18.0683	0.569576	0.115896	20.3478	0.522378	0.0797416	15.2651	1.05497	0.0334806	3.1736	0.935284	0.0730822	7.81391	0.916249	0.160998	17.5714
33	0.0545424	0.0202262	37.0835	0	0	0	0	0	0	0	0	0	0	0	0	0	0	0
34	0	0	0	0.0419063	0.0113527	27.0907	0.0410197	0.00925645	22.5659	0.0572908	0.0139152	24.2887	0.0538549	0.014348	26.642	0.0967863	0.0241845	24.9875
35	0.110986	0.0194689	17.5417	0.215111	0.0542258	25.2083	0.246295	0.021821	8.8597	0.215276	0.0286087	13.2893	0.179408	0.0108618	6.05424	0.186575	0.0371675	19.921
36	0.214981	0.0143482	6.67417	0.269243	0.0665941	24.7339	0.366664	0.0590068	16.0929	0.55987	0.104275	18.6249	0.634968	0.133267	20.9879	0.284459	0.0667931	23.4808
37	0.034153	0.00735357	21.5313	0.0280127	0.0086439	30.8571	0.0326058	0.0118584	36.369	0.087869	0.0153488	17.4678	0.0422463	0.00878131	20.786	0.0535826	0.00867397	16.188
38	0.344105	0.0225456	6.55197	0.179775	0.0152922	8.50628	0.192007	0.0240237	12.5119	0.174409	0.00865859	4.96454	0.151075	0.0183684	12.1585	0.148758	0.0532376	35.7879

## Sheet: Sheet2
protein	0	6	12	24	48	72
P1	0.533196	0.457511	0.689975	0.880332	0.654942	0.617016
P2	0.0192107	0	0	0	0	0
p3	0.0373799	0.0504824	0.0318469	0.103933	0.0409742	0.064233
p4	0.949607	0.63938	0.750726	1.33462	0.883835	0.863041
p5	0.153343	0.212651	0.111728	0.118801	0.0947958	0.097288
p6	0.0291638	0.118424	0.0363042	0.0260184	0.043761	0.0410502
p7	0.499608	0.468684	0.269679	0.254271	0.217947	0.282753
p8	0.0404247	0.0179573	0.0161103	0.0781944	0.0509447	0.0333995
p9	0.0266906	0.0213952	0.0489507	0.0636593	0.0631496	0.0224923
p10	0.160542	0.0911205	0.0863817	0.120316	0.217208	0.150865
p11	0.0536782	0.0635323	0.104618	0.184284	0.159676	0.0925267
p12	0	0	0	0.140448	0.0722738	0.0673707
p13	0.0491206	0.086814	0.113349	0.0844713	0.0727816	0.0486887
p14	0.190262	0.380072	0.271756	0.178713	0.183067	0.170804
p15	0.46593	0.960883	0.672178	0.499577	0.480496	0.410459
p16	0.296996	0.265333	0.374376	0.452543	0.379347	0.29252
p17	0.03791	0.0641392	0.0415496	0.102153	0.0575266	0.0893533
p18	0.311724	0.184907	0.114504	0.111123	0.108177	0.283584
p19	0.171308	0.252747	0.315138	0.418431	0.275079	0.284196
p20	0.115008	0.150467	0.101343	0.0660563	0.0573347	0.026996
p21	0.360004	0.202495	0.170436	0.15911	0.185337	0.18831
p22	0.0848432	0.0775786	0.101046	0.0692004	0.0693401	0.193357
p23	0	0	0.0256786	0.0252956	0.0472294	0.0733175
p24	0	0	0.0439648	0.0946736	0.110806	0.127004
p25	0.125978	0.186384	0.152824	0.13725	0.140422	0.0717251
p26	0.0670933	0.0936419	0.0576091	0.0558856	0.0438952	0.108399
p27	0	0	0	0.0433747	0.0471394	0.0322463
p28	0.0643887	0	0	0	0	0
p29	0.104713	0.142072	0.0786028	0.201065	0.0990103	0.137188
p30	0.539599	0.278638	0.268231	0.382886	0.417307	0.420966
p31	0.0881398	0	0	0	0	0
p32	0.310523	0.569576	0.522378	1.05497	0.935284	0.916249
p33	0.0545424	0	0	0	0	0
p34	0	0.0419063	0.0410197	0.0572908	0.0538549	0.0967863
p35	0.110986	0.215111	0.246295	0.215276	0.179408	0.186575
p36	0.214981	0.269243	0.366664	0.55987	0.634968	0.284459
p37	0.034153	0.0280127	0.0326058	0.087869	0.0422463	0.0535826
p38	0.344105	0.179775	0.192007	0.174409	0.151075	0.148758
