# Supplementary material for: The cold responsive mechanism of the paper mulberry: decreased photosynthesis capacity and increased starch accumulation
Source: BMC Genomics. 2015 Nov 5;16:898. doi: 10.1186/s12864-015-2047-6 (PMC4634900; doi:10.1186/s12864-015-2047-6)
Supplement: Additional file 25: — The 34 differentially expressed protein spots and their correspondence unigenes in the RNA-seq data, as well as their primers designed for qPCR. (XLSX 14 kb) [file 12864_2015_2047_MOESM25_ESM.xlsx]

## Sheet: Sheet1
Protein Spot No.	Target genes	Abbreviation	ID in transcriptomic data	Forward primer ( 5’→3’)	Reverse primer ( 5’→3’)
Anti-oxidation and defense
6	Glutathione reductase	GR	T5-18732	CGAGGAATTTGTGACCATGC	CCCTTTCTGCCCACTGCTT
21	L-ascorbate peroxidase	APX	T6-22185	TGGAGCCCATCAAAGAGCA	GACCCATGTGGCCGAAAA
28	Methionine sulfoxide reductase	MSR	T3-14308	GCAGGCAGGATTTCAGTAACAA	TTCAGTACGACCCGAAGGAGT
34	Peroxiredoxin	Prx	T6-18469	ACCCACAAGGTCTGGTAACGC	AAGGTTTCTGGTGCGGATGT
35	Peroxiredoxin	Prx	T5-3880	CAAGGGCAAGATCACCTTCC	GCACTCTCTTTTATTCTTCTTCCTCG
38	Thioredoxin M4	Trx	T4-14604	ACCCAGTTCTCGTGGAGTTTTG	TGGCAATGTTGGGGCTGT
Calvin cycle
10	Rubisco activase	RA	T6-22109	CTGCCTTGCCATAGAAAGTTCC	TCCTCCAACATTCGATCAGC
2	ribulose 1,5-bisphosphate carboxylase/oxygenase large subunit	RuBisco LSU	T4-25993	ATCCGAAGAAGATCGCTTAACC	CGCCAGAAAGAATCAATTTAAACC
4	ribulose 1,5-bisphosphate carboxylase/oxygenase large subunit	RuBisco LSU	T5-1358	CGTCAGTCCATACAGTGGTCC	TGTCACCACAAACAGAGACTAAAGC
7	ribulose 1,5-bisphosphate carboxylase/oxygenase large subunit	RuBisco LSU	T5-2920	TGTCACCACAAACAGAAACTAAAGC	TACCAGTAGAAGATTCGGCAGC
3	RuBisCO LSU-binding protein	RuBisco LSUBP	T5-1357	CCCCATAAACTGAAAATCCATAACC	TACCAAAGAAAAACGGGATTAACG
Citrate cycle
8	Fumarase	Fumarase	T7-16142	GCCGCAGCATTATCGTATCC	GCCCTTGATTGCTAATGGTCTC
15	Malate dehydrogenase	MDH	T7-20623	CAACCATAATCCCCTCCAACC	CCATAAATCGGACCATACTGCT
37	Nucleoside diphosphate kinase group1	NDPK	T2-21046	GCCTTCGCCGAGAAACACT	TTACCCTCCCAGACCATAGCA
16	Solute inorganic pyrophosphatase	inPPA	T7-25680	TGCAATCAACAGCACCCG	GGCAACAAGGCAGCAAATAA
Glycolysis
5	Enolase	Enolase	T7-23148	GAAGCCGCAACCATCAAAA	CACTCCCGTTCAGCCCTACT
12	Glyceraldehyde-3-phosphate dehydrogenase	GAPDH	T2-33383	ATCAAGGAGGAGTCTGAGGGC	GCAATGTGGCGGATCAAGTC
Photosynthesis
20	PsbP domain-containing protein 5	PsbP	T3-20996	GGACTTTGCATTGGGGTATGA	AGTTGCTTCGTTTCGCCTTC
33	Oxygen-evolving complex protein 2	OEC	T4-21911	CAGCAGCCACACTAACCACC	TATGTCTTGCTCTGAATCTCGTCG
22	Plastid lipid-associated protein 6	PAP	T5-14977	GGAATCGCCAATGAGATTGC	TCCACCAAACACCTCTTCAGC
24	Plastid lipid-associated protein 6	PAP	T7-25720	CCCTCCGAAGACCCCTATCC	AGTCCCGTACACACTGTCCACC
27	Chlorophyll a/b binding protein	CAB	T4-20664	GCACAATGAATCCCAAGAACG	GTGGCAAGACATCAAGAACCC
30	Chlorophyll a/b binding protein	CAB	T7-19934	GAACAGCAAGCATAGCCCATC	TCGAAATTCGCCACCTCC
Protein processing
1	Heat shock protein 70 isoform 1	HSP70	T5-3737	TGCCTCTGTTCTCTCCCTTATCC	ATTTTCCACGTATTCATCCAAGC
18	Heat shock protein 90	HSP90	T4-14819	AGTCGGTAAAAGACCTCGTGC	TCTCCTCGTTTCCATCCTCC
31	Prefoldin subunit 2	Prf	T7-22889	ACATCCAAACCCAAATGACG	AAATGTGTAAAGATTCCTCAGCTTCC
13	Proteasome subunit	Psp	T6-20881	GTGGGTTGGATGAGTCTGGAG	GTATGTCTTTGCGGCTTGTGA
25	Proteasome subunit	Psp	T7-24686	CCCAAAACCATCGCAACTACT	CAACTGGCATGACGGCTGA
9	Protein TIC 62	Protein TIC	T7-27458	ACTCCTCCGTCCAATCATACTCC	CCCATTTCTCCATATCCCAACC
Transcription and Translation
23	Elongation factor Tu	EF-Tu	T2-23707	AGTTGCTACAGTTCCACGTCCC	ATTCCTATCATCCGTGGTTCG
11	Elongation factor Tu	EF-Tu	T7-29172	GTCAATCAAACCAAATCAACATCG	TCGTCCAGGTAGTCCATGAAGC
14	mRNA-binding protein	RBP	T2-22659	CGCCTGCCACTAAACGACT	CTGATGCCCAAGGGATAAGC
19	Ribonucleoprotein	RNP	T7-30560	GACGTGGCGGAGAAGGTTT	AGCAGAATGATGGAAGGAGCA
36	RNA binding protein	RBP	T7-24238	ATCACCCACATCCGCAACA	TGGAGGATAAGCGTACTCAAGG
	β-actin	Actin	T7-27886	CCGTGCTCAATGGGATACTTC	AGGATATTCAGCCCCTCGTCT
